# Supplementary material for: Timeliness of Microbiology Test Result Reporting and Association with Outcomes of Adults Hospitalised with Unspecified Pneumonia: A Data Linkage Study
Source: Int J Clin Pract. 2022 Jul 20;2022:9406499. doi: 10.1155/2022/9406499 (PMC9328961; doi:10.1155/2022/9406499)
Supplement: Supplementary Materials — Supplementary Figure 1 (A–E) provides information on turnaround times of top five microbiology tests ordered in this study. The supplementary figures provide detailed information on the number of tests ordered in different hospitals and their turnaround time. [file 9406499.f1.zip]

Archive with 6 entries (6 files):
- Figure S1A (1).pdf
- Figure S1B (1).pdf
- Figure S1C (1).pdf
- Figure S1D (1).pdf
- Figure S1E (1).pdf
- supplementary figures.docx
